# Supplementary material for: Latent Profiles Based on Combined Risk Factors for Cognitive Decline in European Older Adults: A Retrospective Study Based on the SHARE HCAP Project
Source: Neurol Int. 2025 Oct 14;17(10):172. doi: 10.3390/neurolint17100172 (PMC12566987; doi:10.3390/neurolint17100172)
Supplement: Supplementary file 1 [file neurolint-17-00172-s001.zip]

Archive with 1 entries (1 files):
- neurolint-3919679-supplementary.pdf
